# Supplementary material for: Encapsulation of Rat Bone Marrow Derived Mesenchymal Stem Cells in Alginate Dialdehyde/Gelatin Microbeads with and without Nanoscaled Bioactive Glass for In Vivo Bone Tissue Engineering
Source: Materials (Basel). 2018 Oct 1;11(10):1880. doi: 10.3390/ma11101880 (PMC6213117; doi:10.3390/ma11101880)
Supplement: Supplementary file 1 [file materials-11-01880-s001.zip]

Archive with 7 entries (7 files):
- Fig_S1.tif
- Fig_S2.tif
- Fig_S3.tif
- Fig_S4.tif
- Figure captions - supplementary material.docx
- Fig_S6_proofread.tif
- Fig_S5_proofread.tif
